# Supplementary material for: The ATX–LPA Axis Regulates Vascular Permeability during Cerebral Ischemic-Reperfusion
Source: Int J Mol Sci. 2022 Apr 8;23(8):4138. doi: 10.3390/ijms23084138 (PMC9024554; doi:10.3390/ijms23084138)
Supplement: Supplementary file 1 [file ijms-23-04138-s001.zip]

Archive with 1 entries (1 files):
- ijms-1654251-supplementary.pdf
